# Supplementary material for: Viability and Functionality of Neonatal Porcine Islet-like Cell Clusters Bioprinted in Alginate-Based Bioinks
Source: Biomedicines. 2022 Jun 15;10(6):1420. doi: 10.3390/biomedicines10061420 (PMC9220255; doi:10.3390/biomedicines10061420)
Supplement: Supplementary file 1 [file biomedicines-10-01420-s001.zip]

Archive with 1 entries (1 files):
- biomedicines-1760694-supplementary.pdf
